# Supplementary material for: Assessment of antimalarial drug resistant markers in asymptomatic Plasmodium falciparum infections after 4 years of indoor residual spraying in Northern Ghana
Source: PLoS One. 2020 Dec 7;15(12):e0233478. doi: 10.1371/journal.pone.0233478 (PMC7721464; doi:10.1371/journal.pone.0233478)
Supplement: S1 Data — (XLS) [file pone.0233478.s003.xls]

## Sheet: Sheet1
Id	Sex	Age (months)	Parasitaemia	Year	dhps_436	dhps_437	dhps_540	dhps_581	dhps_613	crt_72	crt_74	crt_75	crt_76	mdr_86	mdr_184	mdr_1246	dhfr_51	dhfr_59	dhfr_108	dhfr_164	k13_580
BUN10001	1	31	2480	2010	S	G	K	A	A	C	M	N	K	N	F	D	N	R	N	I	C
BUN10002	2	57	21440	2010	S	A	K	A	S	C	I	E	T	N	Y	D	I	R	N	I	C
BUN10003	1	4	14800	2010	F	G	K	A	A	C	I	E	T	Y	Y	Y	I	R	N	I	C
BUN10004	2	30	32400	2010	S	G	K	A	A	C	.	.	.	N	F	D	I	R	N	I	C
BUN10005	1	59	19840	2010	S	A	K	A	A	C	M	N	K	N	F	D	.	.	N	I	C
BUN10006	1	37	1520	2010	S	G	K	A	A	C	M	N	K	N	F	D	I	R	N	I	C
BUN10007	1	5	3040	2010	S	A	K	A	A	C	M	N	K	N	F	D	I	R	N	I	C
BUN10008	2	20	11600	2010	S	A	K	A	A	C	I	E	T	N	F	D	I	R	N	I	C
BUN10009	2	56	1640	2010	S	A	K	A	A	C	M	N	K	N	F	D	N	C	N	I	C
BUN10010	1	26	920	2010	S	A	K	A	A	C	M	N	K	N	F	D	I	R	N	I	C
BUN10011	2	27	31520	2010	S	G	K	A	A	C	I	E	T	N	F	D	N	R	N	I	C
BUN10012	1	33	26600	2010	S	A	K	A	A	C	I	E	T	N	F	D	I	R	N	I	C
BUN10013	2	14	8440	2010	S	A	K	A	A	C	I	E	T	Y	F	D	I	R	N	I	C
BUN10014	2	24	2280	2010	S	A	K	A	S	C	I	E	T	Y	F	D	I	R	N	I	C
BUN10015	1	55	5400	2010	S	A	K	A	A	C	M	N	K	N	F	D	N	C	N	I	C
BUN10016	1	51	4480	2010	S	A	K	A	S	C	M	N	K	Y	F	D	I	R	N	I	C
BUN10017	1	45	85960	2010	S	A	K	A	A	C	M	N	K	N	F	D	I	R	N	I	C
BUN10018	2	58	14400	2010	S	A	K	A	A	C	I	E	T	Y	F	D	N	C	S	I	C
BUN10019	1	55	2280	2010	S	A	K	A	A	C	M	N	K	N	F	D	I	R	N	I	C
BUN10020	2	16	1160	2010	S	A	K	A	A	C	I	E	T	Y	F	D	I	R	N	I	C
BUN10021	2	44	2840	2010	S	A	K	A	A	C	M	N	K	N	Y	D	I	R	N	I	C
BUN10022	1	5	2280	2010	S	G	K	A	A	C	I	E	T	N	F	D	I	R	N	I	C
BUN10023	2	40	5080	2010	S	A	K	A	A	C	I	E	T	N	F	D	N	R	N	I	C
BUN10024	1	47	15720	2010	F	G	K	A	A	C	.	.	.	N	F	D	I	R	N	I	C
BUN10025	1	39	10360	2010	S	G	K	A	A	C	M	N	K	N	F	D	.	.	N	I	C
BUN10026	2	12	1760	2010	S	G	K	A	A	C	M	N	K	N	F	D	I	R	N	I	C
BUN10027	1	34	1640	2010	S	G	K	A	A	C	M	N	K	Y	F	D	N	C	N	I	C
BUN10028	1	30	43120	2010	S	A	K	A	S	C	I	E	T	Y	F	D	I	R	N	I	C
BUN10029	2	33	20560	2010	S	A	K	A	A	C	M	N	K	.	.	.	I	R	N	I	C
BUN10030	1	33	48480	2010	S	G	K	A	A	C	M	N	K	Y	F	D	I	R	N	I	C
BUN10031	1	59	31200	2010	S	G	K	A	S	C	I	E	T	N	F	D	I	R	N	I	C
BUN10032	2	25	4000	2010	S	A	K	A	S	.	.	.	.	N	F	D	N	C	N	I	.
BUN10033	2	19	5360	2010	S	G	K	A	S	C	M	N	K	Y	F	D	N	C	S	I	C
BUN10034	1	49	41840	2010	S	A	K	A	S	C	M	N	K	Y	F	D	I	R	N	I	C
BUN10035	1	48	1240	2010	S	G	K	A	S	.	.	.	.	.	.	.	N	C	S	I	.
BUN10036	1	37	1400	2010	S	G	K	A	S	C	I	E	T	.	.	.	I	R	N	I	.
BUN10037	1	48	22200	2010	S	A	K	A	A	C	M	N	K	.	.	.	I	R	N	I	C
BUN10038	2	51	31680	2010	S	A	K	A	A	C	M	N	K	Y	F	D	I	R	N	I	C
BUN10039	2	54	1440	2010	S	G	K	A	A	C	M	N	K	.	.	.	I	R	N	I	.
BUN10040	1	5	9200	2010	S	G	K	A	S	C	M	N	K	.	.	.	I	R	N	I	.
YUN10001	1	31	17080	2010	S	G	K	A	A	C	M	N	K	Y	F	D	I	R	N	I	C
YUN10002	1	26	13480	2010	F	G	K	A	A	C	M	N	K	N	F	D	N	R	N	I	C
YUN10003	1	37	26000	2010	S	A	K	A	A	C	I	E	T	N	F	D	N	C	N	I	C
YUN10004	2	57	84480	2010	S	A	K	A	A	C	I	E	T	Y	Y	Y	N	R	N	I	C
YUN10005	2	58	12320	2010	S	G	K	A	A	C	M	N	K	N	F	D	N	R	N	I	C
YUN10006	2	38	600	2010	S	A	K	A	A	C	I	E	T	N	F	D	N	C	N	I	C
YUN10007	2	39	520	2010	S	A	K	A	S	C	M	N	K	N	F	Y	N	C	N	I	C
YUN10008	1	34	4080	2010	S	A	K	A	A	C	M	N	K	N	F	D	N	R	N	I	C
YUN10009	1	41	1920	2010	S	A	K	A	A	C	I	E	T	N	F	D	N	R	N	I	C
YUN10010	1	9	11000	2010	S	A	K	A	A	C	M	N	K	N	F	D	I	R	N	I	C
YUN10011	2	37	23360	2010	S	A	K	A	A	C	I	E	T	Y	F	D	I	R	N	I	C
YUN10012	1	42	7640	2010	S	A	K	A	A	C	M	N	K	N	Y	D	I	R	N	I	C
YUN10013	1	45	1720	2010	F	G	K	A	A	C	.	.	.	N	F	D	I	R	N	I	C
YUN10014	1	49	4280	2010	S	A	K	A	A	C	M	N	K	N	F	Y	I	R	N	I	C
YUN10015	1	35	4000	2010	S	A	K	A	A	C	M	N	K	N	F	D	I	R	N	I	C
YUN10016	2	22	3720	2010	S	A	K	A	A	C	M	N	K	N	F	D	I	R	N	I	C
YUN10017	1	39	1520	2010	S	G	K	A	A	C	M	N	K	N	F	D	N	R	N	I	C
YUN10018	2	17	18080	2010	S	A	K	A	S	C	I	E	T	Y	F	D	I	R	N	I	C
YUN10019	2	37	11560	2010	S	G	K	A	A	C	M	N	K	N	Y	D	I	R	N	I	C
YUN10020	1	9	8560	2010	F	G	K	A	S	C	M	N	K	N	F	D	I	R	N	I	C
YUN10021	1	23	2840	2010	S	A	K	A	A	C	M	N	K	N	F	D	I	R	N	I	C
YUN10022	2	17	1680	2010	S	G	K	A	A	C	M	N	K	N	F	D	I	R	N	I	C
YUN10023	2	43	1720	2010	S	G	K	A	A	C	I	E	T	N	F	Y	N	C	N	I	C
YUN10024	1	12	1040	2010	S	A	K	A	A	C	I	E	T	Y	F	Y	I	R	N	I	C
YUN10025	2	18	1280	2010	S	A	K	A	A	C	M	N	K	Y	F	D	I	R	N	I	C
YUN10026	1	4	26840	2010	S	A	K	A	S	C	M	N	K	N	F	D	I	R	N	I	C
YUN10027	1	29	51520	2010	S	G	K	A	S	C	M	N	K	N	F	D	I	R	N	I	C
YUN10028	1	1	33080	2010	S	A	K	A	S	C	I	E	T	Y	F	D	I	R	N	I	C
YUN10029	2	20	1320	2010	S	G	K	A	S	.	.	.	.	Y	Y	Y	I	R	N	I	.
YUN10030	2	48	20080	2010	S	G	K	A	A	C	M	N	K	N	F	D	.	.	N	I	C
YUN10031	1	25	5440	2010	S	G	K	A	S	C	I	E	T	N	F	D	I	R	N	I	C
YUN10032	1	16	9160	2010	S	A	K	A	S	C	M	N	K	N	F	D	I	R	N	I	C
YUN10033	2	40	8680	2010	S	G	K	A	A	C	M	N	K	N	F	D	I	R	N	I	.
YUN10034	2	14	720	2010	S	G	K	A	A	C	I	E	T	Y	F	D	N	C	N	I	C
YUN10035	2	55	10200	2010	S	G	K	A	A	C	M	N	K	Y	F	D	I	R	N	I	.
YUN10036	1	24	3880	2010	S	G	K	A	A	C	M	N	K	Y	F	D	N	C	N	I	C
YUN10037	2	1	680	2010	.	.	.	.	.	.	.	.	.	.	.	.	N	C	S	I	.
YUN10038	2	48	1680	2010	S	G	K	A	S	C	I	E	T	Y	.	D	N	C	N	I	.
YUN10039	2	11	1440	2010	S	G	K	A	S	C	I	E	T	Y	F	D	N	C	N	I	C
YUN10040	2	53	13200	2010	S	G	K	A	S	.	.	.	.	N	F	D	I	R	N	I	C
BUN11001	2	49	11080	2011	S	A	K	G	S	C	M	N	K	N	F	D	I	R	N	I	C
BUN11002	1	34	44480	2011	S	G	K	A	S	C	M	N	K	N	F	D	I	R	N	I	C
BUN11003	1	13	84000	2011	S	A	K	A	A	C	M	N	K	N	F	D	I	R	N	I	C
BUN11004	2	35	46880	2011	F	G	K	A	A	C	M	N	K	N	F	D	I	R	N	I	C
BUN11005	1	52	2040	2011	S	A	K	A	A	C	I	E	T	N	F	D	N	C	N	I	C
BUN11006	1	14	1720	2011	S	A	K	A	A	C	I	E	T	N	F	D	I	R	N	I	C
BUN11007	2	40	25600	2011	S	A	K	A	A	C	M	N	K	Y	F	D	I	R	N	I	C
BUN11008	1	46	3600	2011	S	A	K	A	A	C	M	N	K	N	F	D	I	R	N	I	C
BUN11009	2	34	62400	2011	S	A	K	A	A	C	M	N	K	N	F	D	I	R	N	I	C
BUN11010	2	58	24400	2011	S	G	K	A	A	C	M	N	K	N	F	D	I	R	N	I	C
BUN11011	1	14	10400	2011	S	G	K	A	A	C	M	N	K	N	F	D	N	R	N	I	C
BUN11012	2	48	3480	2011	S	A	K	A	A	C	I	E	T	Y	F	D	I	R	N	I	C
BUN11013	1	58	2746.27	2011	S	A	K	A	A	C	M	N	K	N	F	D	I	R	N	I	C
BUN11014	1	26	8120	2011	S	A	K	A	A	C	M	N	K	N	F	D	I	R	N	I	C
BUN11015	1	19	1717.07	2011	S	G	K	A	A	.	.	.	.	N	Y	D	N	C	N	I	.
BUN11016	2	23	2473.43	2011	F	G	K	A	S	C	M	N	K	N	F	D	N	R	N	I	C
BUN11017	1	13	1800	2011	S	G	K	A	A	C	I	E	T	N	F	D	N	C	N	I	C
BUN11018	1	9	10720	2011	S	A	K	A	A	C	I	E	T	N	F	D	I	R	N	I	C
BUN11019	2	14	25280	2011	S	G	K	A	A	C	M	N	K	Y	F	Y	N	R	N	I	C
BUN11020	2	46	1504.95	2011	S	G	K	A	A	C	M	N	K	N	F	D	N	C	N	I	C
BUN11021	2	58	68478.5	2011	S	G	K	A	A	C	M	N	K	N	F	D	I	R	N	I	C
BUN11022	2	56	35695.2	2011	S	A	K	A	A	C	M	N	K	N	F	D	I	R	N	I	C
BUN11023	2	21	82909.1	2011	S	A	K	A	A	C	M	N	K	N	F	D	I	R	N	I	C
BUN11024	2	44	1720	2011	S	A	K	A	A	C	I	E	T	Y	F	D	N	C	N	I	C
BUN11025	2	12	1080	2011	S	G	K	A	A	C	M	N	K	N	F	D	I	R	N	I	C
BUN11026	1	24	3120	2011	S	G	K	A	S	.	.	.	.	.	F	D	N	C	S	I	.
BUN11027	1	48	68800	2011	F	G	K	A	S	C	M	N	K	N	Y	D	N	C	N	I	C
BUN11028	2	29	8440	2011	S	A	K	A	S	C	I	E	T	Y	F	D	I	R	N	I	C
BUN11029	1	33	6440	2011	S	A	K	A	S	.	.	.	.	Y	F	D	I	R	N	I	C
BUN11030	1	2	3320	2011	S	G	K	A	S	C	M	N	K	Y	F	D	I	R	N	I	C
BUN11031	2	48	35880	2011	S	G	K	A	A	C	I	E	T	N	F	D	I	R	N	I	.
BUN11032	1	43	14240	2011	S	A	K	A	A	C	M	N	K	N	F	D	I	R	N	I	C
BUN11033	2	57	31760	2011	S	G	K	A	A	C	M	N	K	N	.	D	I	R	N	I	.
BUN11034	1	29	294400	2011	S	A	K	A	A	C	I	E	T	N	F	D	I	R	N	I	C
BUN11035	1	10	7840	2011	S	G	K	A	A	C	M	N	K	Y	F	D	I	R	N	I	.
BUN11036	2	51	35047.6	2011	S	G	K	A	A	C	M	N	K	N	.	D	I	R	N	I	.
BUN11037	2	44	3280	2011	S	A	K	A	A	C	I	E	T	N	F	D	I	R	N	I	.
BUN11038	2	43	3901.48	2011	S	G	K	A	A	C	M	N	K	N	F	D	I	R	N	I	.
BUN11039	2	55	17840	2011	S	A	K	A	A	C	M	N	K	N	Y	D	N	C	S	I	C
BUN11040	2	41	33000	2011	S	A	K	A	A	C	I	E	T	N	.	D	I	R	N	I	C
YUN11001	1	7	5120	2011	S	A	K	A	A	C	I	E	T	Y	Y	Y	I	R	N	I	C
YUN11002	1	41	11280	2011	S	G	K	A	A	C	I	E	T	N	F	D	.	.	N	I	C
YUN11003	1	24	14120	2011	S	A	K	A	A	C	M	N	K	N	F	D	I	R	N	I	C
YUN11004	1	36	5960	2011	S	G	K	A	A	C	M	N	K	Y	F	D	.	.	N	I	C
YUN11005	2	51	2480	2011	S	G	K	A	A	C	I	E	T	Y	F	D	N	C	N	I	C
YUN11006	2	16	17240	2011	S	A	K	A	A	C	I	E	T	Y	F	D	I	R	N	I	C
YUN11007	1	39	8320	2011	S	A	K	A	A	C	I	E	T	Y	F	Y	I	R	N	I	C
YUN11008	2	25	800	2011	S	G	K	A	A	C	I	E	T	Y	F	D	I	R	N	I	C
YUN11009	2	18	9320	2011	S	G	K	A	A	C	M	N	K	N	F	D	I	R	N	I	C
YUN11010	2	59	4040	2011	S	G	K	A	A	C	M	N	K	Y	F	D	.	.	N	I	C
YUN11011	2	42	17320	2011	S	A	K	A	A	C	I	E	T	Y	Y	D	I	R	N	I	C
YUN11012	2	12	56360	2011	S	G	K	A	A	C	I	E	T	N	F	D	I	R	N	I	C
YUN11013	2	24	19080	2011	S	A	K	A	A	C	M	N	K	Y	Y	Y	N	R	N	I	C
YUN11014	2	58	2880	2011	S	G	K	A	A	C	M	N	K	N	F	D	I	R	N	I	C
YUN11015	1	30	28920	2011	S	G	K	A	A	C	M	N	K	Y	F	D	.	.	N	I	C
YUN11016	1	29	126120	2011	S	G	K	A	A	C	.	.	.	N	F	D	I	R	N	I	C
YUN11017	2	27	60680	2011	S	G	K	A	A	C	I	E	T	Y	F	D	I	R	N	I	C
YUN11018	1	56	38080	2011	S	G	K	A	A	C	I	E	T	Y	F	D	I	R	N	I	C
YUN11019	2	58	17600	2011	S	A	K	A	A	C	M	N	K	N	F	D	I	R	N	I	C
YUN11020	1	3	69920	2011	S	G	K	A	A	C	I	E	T	Y	F	D	I	R	N	I	C
YUN11021	1	17	34364.5	2011	S	A	K	A	A	C	.	.	.	Y	F	D	I	R	N	I	C
YUN11022	1	41	141005	2011	S	G	K	A	A	C	M	N	K	Y	F	D	I	R	N	I	C
YUN11023	2	19	15804.9	2011	S	G	K	A	A	C	.	.	.	Y	F	D	I	R	N	I	C
YUN11024	2	41	21560	2011	S	A	K	A	A	C	M	N	K	N	F	D	I	R	N	I	C
YUN11025	1	34	15076.9	2011	S	A	K	A	A	C	M	N	K	N	F	D	I	R	N	I	C
YUN11026	2	34	97069.3	2011	S	G	K	A	A	C	M	N	K	N	Y	D	I	R	N	I	C
YUN11027	2	25	16425.1	2011	S	A	K	A	A	.	.	.	.	N	F	D	N	C	N	I	.
YUN11028	1	33	13200	2011	F	G	K	A	A	.	.	.	.	Y	.	D	I	R	N	I	.
YUN11029	1	24	57221.7	2011	S	A	K	A	A	C	I	E	T	Y	F	D	I	R	N	I	.
YUN11030	2	42	10185.4	2011	S	A	K	A	A	C	M	N	K	N	Y	D	N	C	S	I	C
YUN11031	2	11	275882	2011	S	G	K	A	A	C	M	N	K	Y	F	D	N	R	N	I	C
YUN11032	1	19	22732.7	2011	F	G	K	A	A	C	I	E	T	N	.	D	I	R	N	I	C
YUN11033	1	33	14975.4	2011	S	A	K	A	A	C	I	E	T	Y	F	D	N	C	N	I	.
YUN11034	2	20	32277.2	2011	F	G	K	A	S	C	I	E	T	Y	F	D	I	R	N	I	.
YUN11035	1	57	70029	2011	.	.	.	.	.	.	.	.	.	.	.	.	N	C	S	I	C
YUN11036	1	54	29372	2011	S	A	K	A	A	C	I	E	T	N	F	D	N	C	N	I	.
YUN11037	2	55	12156.9	2011	.	.	.	.	.	.	.	.	.	.	.	.	.	.	.	.	.
YUN11038	2	12	47311	2011	F	G	K	A	A	C	M	N	K	N	Y	D	I	R	N	I	C
YUN11039	1	26	50705.3	2011	F	G	K	A	A	C	I	E	T	Y	F	D	N	R	N	I	C
YUN11040	1	40	37080	2011	F	G	K	A	S	C	M	N	K	N	Y	D	I	R	N	I	C
BUN12001	2	15	3680	2012	S	G	K	A	A	C	I	E	T	N	F	D	I	R	N	I	C
BUN12002	1	54	19360	2012	S	G	K	A	A	C	I	E	T	N	F	D	I	R	N	I	C
BUN12003	1	43	3480	2012	S	G	K	A	A	C	M	N	K	Y	F	D	I	R	N	I	C
BUN12004	2	26	21440	2012	S	G	K	A	A	C	I	E	T	Y	F	D	I	R	N	I	C
BUN12005	2	36	1280	2012	S	A	K	A	A	C	M	N	K	N	F	D	N	C	N	I	C
BUN12006	2	58	906.404	2012	S	A	K	A	A	C	M	N	K	N	F	D	I	R	N	I	C
BUN12007	2	33	985.222	2012	S	A	K	A	A	C	M	N	K	N	F	D	I	R	N	I	C
BUN12008	2	30	42600	2012	.	.	.	.	.	.	.	.	.	.	.	.	.	.	.	.	.
BUN12009	2	58	2199.05	2012	F	G	K	A	A	C	I	E	T	N	F	D	I	R	N	I	C
BUN12010	2	42	1520	2012	S	G	K	A	A	C	M	N	K	N	Y	D	I	R	N	I	C
BUN12011	1	55	720	2012	S	G	K	A	A	C	I	E	T	N	F	D	N	C	N	I	.
BUN12012	2	22	4714.98	2012	S	G	K	A	A	C	M	N	K	N	F	D	I	R	N	I	C
BUN12013	2	51	2757.28	2012	S	A	K	A	A	C	I	E	T	N	F	D	I	R	N	I	C
BUN12014	2	51	788.177	2012	S	G	K	A	A	C	M	N	K	N	F	Y	N	C	N	I	C
BUN12015	1	59	1074.63	2012	S	G	K	A	A	C	M	N	K	N	Y	Y	N	C	N	I	C
BUN12016	2	43	9142.86	2012	S	G	K	A	A	C	M	N	K	N	F	D	.	.	N	I	C
BUN12017	1	48	1640	2012	.	.	.	.	.	C	I	E	T	N	F	D	N	C	N	I	C
BUN12018	1	16	120	2012	S	G	K	A	A	C	M	N	K	N	F	D	I	R	N	I	C
BUN12019	2	11	232673	2012	S	G	K	A	A	C	I	E	T	Y	F	D	N	C	S	I	C
BUN12020	2	45	6680	2012	F	G	K	A	A	C	M	N	K	N	F	D	N	C	N	I	C
BUN12021	1	24	1915.49	2012	S	G	K	A	A	C	M	N	K	N	F	D	N	C	N	I	C
BUN12022	2	20	1000	2012	S	A	K	A	A	C	M	N	K	N	F	D	I	R	N	I	.
BUN12023	2	51	520	2012	S	G	K	A	A	C	I	E	T	N	F	D	I	R	N	I	C
BUN12024	2	35	5080	2012	S	A	K	A	A	C	M	N	K	N	F	D	N	R	N	I	C
BUN12025	1	28	571.429	2012	S	A	K	A	A	C	I	E	T	N	F	D	I	R	N	I	C
BUN12026	2	23	1418.72	2012	S	G	K	A	A	C	M	N	K	N	F	D	I	R	N	I	C
BUN12027	2	11	10732.7	2012	S	A	K	A	A	C	M	N	K	Y	F	D	I	R	N	I	C
BUN12028	1	11	400	2012	.	.	.	.	.	.	.	.	.	.	.	.	.	.	.	.	.
BUN12029	2	44	1240	2012	.	.	.	.	.	.	.	.	.	Y	F	D	N	C	S	I	.
BUN12030	2	25	316.832	2012	.	.	.	.	.	.	.	.	.	Y	F	D	.	.	.	.	.
BUN12031	1	30	720	2012	S	G	K	A	A	.	.	.	.	N	F	D	N	C	N	I	C
BUN12032	1	10	1080	2012	S	A	K	A	A	.	.	.	.	N	F	D	.	.	.	.	C
BUN12033	1	53	1115.38	2012	S	G	K	A	A	.	.	.	.	N	Y	D	.	.	.	.	.
BUN12034	1	35	2167.49	2012	S	G	K	A	A	.	.	.	.	N	F	D	N	C	N	I	C
BUN12035	2	11	240	2012	S	G	K	A	A	.	.	.	.	N	F	D	.	.	.	.	.
BUN12036	1	23	4038.1	2012	S	G	K	A	A	C	M	N	K	N	F	D	I	R	N	I	.
BUN12037	2	40	1280	2012	S	G	K	G	A	.	.	.	.	Y	F	D	.	.	.	.	.
BUN12038	1	34	8934.58	2012	S	A	K	A	A	C	M	N	K	N	Y	D	I	R	N	I	C
BUN12039	1	41	1248.78	2012	S	G	K	G	A	.	.	.	.	Y	F	D	N	C	N	I	.
BUN12040	1	43	3801.98	2012	S	G	K	A	A	C	M	N	K	Y	F	D	N	C	N	I	.
YUN12001	2	5	4457.71	2012	S	A	K	A	A	C	M	N	K	N	F	D	N	C	S	I	C
YUN12002	2	21	23611.7	2012	S	A	K	A	S	C	M	N	K	N	F	D	I	R	N	I	C
YUN12003	2	41	2440	2012	S	A	K	A	S	C	M	N	K	N	F	D	I	R	N	I	C
YUN12004	2	30	3160	2012	S	A	K	A	A	C	M	N	K	N	F	D	I	R	N	I	C
YUN12005	1	45	3720	2012	S	G	K	A	A	C	I	E	T	N	F	D	N	C	N	I	C
YUN12006	1	15	160	2012	F	G	K	A	A	.	.	.	.	N	F	D	N	C	N	I	.
YUN12007	1	14	240	2012	S	A	K	A	A	C	M	N	K	N	Y	D	I	R	N	I	C
YUN12008	2	38	880	2012	.	.	.	.	.	.	.	.	.	N	Y	D	.	.	.	.	.
YUN12009	2	4	1200	2012	S	G	K	A	A	C	M	N	K	N	F	D	N	C	S	I	.
YUN12010	2	30	25520	2012	.	.	.	.	.	.	.	.	.	.	.	.	N	C	S	I	.
YUN12011	1	52	1040	2012	S	A	K	A	S	C	M	N	K	N	F	D	I	R	N	I	C
YUN12012	2	10	10120	2012	S	G	K	A	A	C	M	N	K	N	F	D	I	R	N	I	C
YUN12013	1	54	13440	2012	S	A	K	A	A	C	M	N	K	N	F	D	I	R	N	I	C
YUN12014	2	13	14790.2	2012	S	G	K	A	A	C	M	N	K	N	Y	D	N	R	N	I	C
YUN12015	1	26	9472.64	2012	S	A	K	A	A	C	M	N	K	N	F	D	I	R	N	I	C
YUN12016	2	22	1034.83	2012	S	A	K	A	A	C	M	N	K	N	Y	D	I	R	N	I	C
YUN12017	2	22	2666.67	2012	S	A	K	A	A	C	M	N	K	N	F	D	I	R	N	I	C
YUN12018	2	34	666.667	2012	S	G	K	A	A	C	M	N	K	N	F	D	N	C	N	I	C
YUN12019	1	55	4059.7	2012	S	A	K	A	A	C	I	E	T	N	F	D	I	R	N	I	C
YUN12020	1	42	21000	2012	S	A	K	A	A	C	M	N	K	N	F	D	I	R	N	I	C
YUN12021	2	5	12274.5	2012	S	A	K	A	A	C	M	N	K	N	Y	D	I	R	N	I	C
YUN12022	1	23	6040	2012	S	A	K	A	A	C	I	E	T	N	F	D	I	R	N	I	C
YUN12023	2	54	10720	2012	S	A	K	A	A	C	M	N	K	N	F	D	I	R	N	I	C
YUN12024	1	24	91239	2012	S	A	K	A	S	C	M	N	K	N	F	D	N	C	S	I	C
YUN12025	1	14	9773.4	2012	S	A	K	A	A	C	M	N	K	N	F	D	I	R	N	I	C
YUN12026	2	43	25400	2012	S	A	K	A	A	C	M	N	K	Y	F	D	I	R	N	I	C
YUN12027	1	53	2000	2012	S	A	K	A	A	C	I	E	T	N	F	D	I	R	N	I	C
YUN12028	2	52	3600	2012	.	.	.	.	.	C	I	E	T	.	.	.	N	C	S	I	.
YUN12029	1	10	2120	2012	S	G	K	A	S	C	I	E	T	Y	F	Y	N	C	N	I	C
YUN12030	2	58	280	2012	S	G	K	A	S	.	.	.	.	N	F	D	N	C	S	I	.
YUN12031	1	24	5640	2012	S	A	K	A	A	C	I	E	T	N	F	D	I	R	N	I	C
YUN12032	1	50	2729.86	2012	F	G	K	A	A	C	M	N	K	N	F	D	N	C	N	I	C
YUN12033	2	10	939.13	2012	.	.	.	.	.	C	I	E	T	N	F	D	N	C	N	I	C
YUN12034	1	50	2160	2012	S	A	K	A	A	.	.	.	.	N	.	D	.	.	.	.	.
YUN12035	2	13	1600	2012	.	.	.	.	.	.	.	.	.	.	.	.	.	.	.	.	C
YUN12036	2	49	3120	2012	S	A	K	G	S	.	.	.	.	Y	F	D	.	.	.	.	.
YUN12037	2	58	320	2012	S	G	K	G	A	.	.	.	.	.	.	.	N	C	S	I	.
YUN12038	2	58	1720	2012	F	G	K	G	A	.	.	.	.	Y	F	D	N	C	S	I	.
YUN12039	1	28	360	2012	.	.	.	.	.	.	.	.	.	.	.	.	N	C	S	I	.
YUN12040	2	24	5454.55	2012	S	A	K	A	S	C	I	E	T	Y	Y	D	.	.	.	.	.
BUN13001	2	18	489216	2013	F	G	K	A	A	C	M	N	K	N	Y	D	I	R	N	I	C
BUN13002	1	55	43019.6	2013	S	A	K	A	A	C	M	N	K	N	F	D	I	R	N	I	C
BUN13003	1	0	1379.31	2013	S	A	K	A	A	C	I	E	T	N	Y	D	N	R	N	I	C
BUN13004	1	50	941.176	2013	S	G	K	A	A	C	M	N	K	N	F	D	I	R	N	I	C
BUN13005	2	48	2341.46	2013	F	G	K	A	A	C	M	N	K	N	Y	D	I	R	S	I	C
BUN13006	2	57	3104.48	2013	S	A	K	A	A	C	M	N	K	N	F	Y	I	R	N	I	C
BUN13007	2	57	1990.05	2013	S	A	K	A	A	C	M	N	K	N	F	D	N	C	N	I	C
BUN13008	1	57	425.121	2013	S	G	K	A	A	.	.	.	.	N	F	D	N	C	N	I	C
BUN13009	2	34	650.718	2013	S	A	K	A	A	C	M	N	K	N	F	Y	N	C	S	I	C
BUN13010	2	19	9990.05	2013	S	A	K	A	S	C	I	E	T	N	Y	D	N	C	N	I	C
BUN13011	1	26	6407.96	2013	S	A	K	A	A	C	M	N	K	Y	Y	D	N	C	N	I	C
BUN13012	1	15	3333.33	2013	S	G	K	A	A	C	M	N	K	N	F	D	I	R	N	I	C
BUN13013	1	11	6320	2013	S	A	K	A	A	C	M	N	K	N	F	D	I	R	N	I	C
BUN13014	1	24	1825.24	2013	S	G	K	A	A	C	I	E	T	N	F	D	N	C	N	I	C
BUN13015	1	38	1402.84	2013	S	A	K	A	A	C	M	N	K	N	F	D	N	C	N	I	C
BUN13016	2	22	8079.6	2013	S	G	K	A	A	C	M	N	K	N	F	D	I	R	N	I	C
BUN13017	2	0	3560	2013	F	G	K	A	A	C	M	N	K	N	F	D	I	R	N	I	C
BUN13018	1	34	1103.45	2013	S	G	K	A	A	C	M	N	K	N	F	D	I	R	N	I	C
BUN13019	2	11	1711.44	2013	S	A	K	A	A	C	M	N	K	N	Y	D	N	C	N	I	C
BUN13020	1	36	35524.8	2013	S	A	K	A	A	C	M	N	K	N	Y	D	N	R	N	I	C
BUN13021	2	35	50268.7	2013	S	A	K	A	A	C	M	N	K	N	F	D	I	R	N	I	C
BUN13022	2	4	423.077	2013	S	G	K	A	A	C	M	N	K	N	F	D	N	C	N	I	C
BUN13023	1	54	1320	2013	S	A	K	A	A	C	M	N	K	N	F	D	N	C	N	I	C
BUN13024	2	47	3246.38	2013	S	A	K	A	S	C	M	N	K	N	F	D	I	R	N	I	C
BUN13025	2	19	11760	2013	S	A	K	A	A	C	M	N	K	N	F	D	I	R	N	I	C
BUN13026	2	32	1512.44	2013	S	A	K	A	S	.	.	.	.	N	F	D	N	C	N	I	.
BUN13027	2	12	8119.4	2013	S	G	K	A	A	C	M	N	K	Y	F	D	I	R	N	I	C
BUN13028	1	46	197.044	2013	S	G	K	G	S	.	.	.	.	Y	F	D	N	C	N	I	.
BUN13029	1	34	10881.5	2013	S	G	K	A	A	C	I	E	T	N	F	D	I	R	N	I	C
BUN13030	1	0	3276.19	2013	F	G	K	G	S	C	M	N	K	Y	F	D	.	.	.	.	C
BUN13031	2	0	22400	2013	S	G	K	A	A	C	M	N	K	N	Y	D	I	R	N	I	C
BUN13032	2	0	2945.27	2013	S	A	K	A	A	.	.	.	.	.	.	.	I	R	N	I	C
BUN13033	1	31	51840	2013	S	G	K	A	A	C	M	N	K	N	F	D	I	R	N	I	C
BUN13034	2	38	1053.66	2013	S	G	K	G	A	C	I	E	T	Y	F	D	N	C	N	I	.
BUN13035	2	49	2538.46	2013	S	A	K	A	A	.	.	.	.	.	.	.	N	C	S	I	C
BUN13036	1	55	2296.65	2013	S	G	K	A	S	.	.	.	.	Y	Y	D	N	C	N	I	C
BUN13037	1	30	4059.7	2013	S	G	K	A	A	C	M	N	K	N	.	D	N	C	N	I	C
BUN13038	1	36	1409.52	2013	S	A	K	A	A	C	M	N	K	N	.	D	I	R	N	I	.
BUN13039	2	20	30468.9	2013	S	G	K	A	A	C	M	N	K	N	F	D	.	.	N	I	C
BUN13040	2	8	2891.09	2013	S	A	K	A	A	C	M	N	K	N	Y	D	I	R	N	I	C
YUN13001	1	46	468.293	2013	S	A	K	A	A	C	M	N	K	N	F	D	N	C	N	I	C
YUN13002	1	24	2980.39	2013	S	A	K	A	A	C	I	E	T	N	Y	D	N	R	N	I	C
YUN13003	1	58	39133	2013	S	A	K	A	S	C	M	N	K	N	F	D	I	R	N	I	C
YUN13004	2	19	2095.24	2013	S	G	K	A	A	C	M	N	K	Y	F	D	N	R	N	I	C
YUN13005	1	31	4396.04	2013	S	A	K	A	A	C	M	N	K	N	F	D	I	R	N	I	C
YUN13006	2	17	128902	2013	S	A	K	A	A	C	M	N	K	N	F	D	.	.	N	I	C
YUN13007	1	22	2296.65	2013	S	A	K	A	S	C	M	N	K	N	F	D	N	C	N	I	C
YUN13008	2	50	32039.2	2013	S	G	K	A	A	C	M	N	K	N	Y	D	I	R	N	I	C
YUN13009	1	40	15076.9	2013	S	A	K	A	A	C	M	N	K	Y	F	D	I	R	N	I	C
YUN13010	1	38	95451	2013	S	G	K	A	A	C	.	.	.	N	F	D	I	R	N	I	C
YUN13011	2	27	8910.89	2013	S	A	K	A	A	C	M	N	K	N	F	D	N	C	S	I	.
YUN13012	2	37	838.095	2013	S	G	K	A	A	C	M	N	K	N	F	D	N	C	N	I	C
YUN13013	1	44	19434.1	2013	S	A	K	A	S	C	.	.	.	N	F	D	I	R	N	I	C
YUN13014	2	33	17301.4	2013	F	G	K	A	A	C	M	N	K	N	F	D	I	R	N	I	C
YUN13015	1	38	688.995	2013	S	G	K	A	A	C	M	N	K	N	Y	D	N	C	N	I	.
YUN13016	2	11	5568.63	2013	S	A	K	A	A	C	M	N	K	N	F	D	I	R	N	I	C
YUN13017	2	26	6606.97	2013	S	A	K	A	A	C	M	N	K	N	F	D	I	R	N	I	C
YUN13018	1	44	1427.39	2013	F	G	K	A	A	C	.	.	.	Y	F	D	I	R	N	I	C
YUN13019	1	46	29280	2013	S	A	K	A	A	C	M	N	K	N	F	D	I	R	N	I	C
YUN13020	1	45	551.724	2013	S	G	K	A	A	C	I	E	T	N	F	D	N	C	N	I	C
YUN13021	1	43	3769.23	2013	S	A	K	A	A	C	M	N	K	N	F	D	N	C	S	I	C
YUN13022	2	56	28240	2013	S	G	K	A	A	C	M	N	K	Y	F	D	I	R	N	I	C
YUN13023	1	23	585.366	2013	S	G	K	A	A	C	M	N	K	N	F	D	N	C	N	I	C
YUN13024	2	40	1313.43	2013	S	A	K	A	A	C	I	E	T	N	Y	D	N	C	N	I	C
YUN13025	2	31	104000	2013	S	G	K	A	A	C	M	N	K	N	F	D	I	R	N	I	C
YUN13026	2	33	909.953	2013	S	G	K	G	A	C	I	E	T	N	F	D	.	.	.	.	.
YUN13027	2	51	3024.88	2013	S	A	K	A	S	C	M	N	K	N	Y	D	.	.	.	.	C
YUN13028	1	38	504.854	2013	S	A	K	A	S	.	.	.	.	Y	.	D	N	C	N	I	.
YUN13029	2	55	7733.33	2013	S	G	K	A	A	C	M	N	K	N	F	D	I	R	N	I	C
YUN13030	1	52	5205.74	2013	S	A	K	A	A	C	M	N	K	Y	.	D	I	R	N	I	C
YUN13031	1	48	1074.63	2013	S	A	K	A	A	C	M	N	K	Y	F	D	N	C	N	I	.
YUN13032	1	58	51600	2013	F	G	K	A	A	C	I	E	T	N	.	D	I	R	N	I	C
YUN13033	1	15	270.531	2013	.	.	.	.	.	.	.	.	.	Y	F	D	.	.	.	.	.
YUN13034	2	47	507.317	2013	.	.	.	.	.	.	.	.	.	.	.	.	.	.	.	.	.
YUN13035	1	5	9115.38	2013	S	G	K	A	A	C	M	N	K	Y	.	Y	.	.	.	.	.
YUN13036	1	36	1855.07	2013	S	G	K	A	S	C	M	N	K	N	F	D	.	.	.	.	C
YUN13037	2	29	9663.37	2013	S	G	K	A	A	C	M	N	K	N	F	D	I	R	N	I	C
YUN13038	1	21	10178.2	2013	S	A	K	A	A	C	M	N	K	Y	F	D	N	C	N	I	C
YUN13039	2	36	588.235	2013	S	A	K	A	A	.	.	.	.	.	.	.	N	C	S	I	C
YUN13040	2	36	25458.1	2013	S	G	K	A	A	C	I	E	T	.	.	.	N	C	N	I	C
BUN14001	1	5	1267	2014	S	A	K	A	A	C	I	E	T	N	Y	D	N	C	N	I	C
BUN14002	1	41	3094	2014	S	G	K	A	A	C	M	N	K	N	Y	D	I	R	N	I	C
BUN14003	1	58	7842	2014	S	A	K	A	S	C	M	N	K	N	F	D	N	C	N	I	C
BUN14004	2	49	1143	2014	S	A	K	A	A	C	I	E	T	N	Y	D	I	R	N	I	C
BUN14005	1	54	81600	2014	S	G	K	A	A	C	M	N	K	Y	F	D	N	R	N	I	C
BUN14006	1	48	19208	2014	S	G	K	A	A	C	M	N	K	Y	F	D	I	R	N	I	C
BUN14007	2	31	1308	2014	S	A	K	A	A	C	M	N	K	N	F	D	I	R	N	I	C
BUN14008	2	33	44971	2014	F	G	K	A	A	C	M	N	K	N	F	D	N	C	S	I	C
BUN14009	2	48	471	2014	S	A	K	A	A	C	I	E	T	N	Y	D	N	C	N	I	C
BUN14010	1	48	2824	2014	.	.	.	.	.	.	.	.	.	.	.	.	.	.	.	.	C
BUN14011	2	48	11608	2014	S	A	K	A	A	C	M	N	K	N	F	D	N	C	N	I	C
BUN14012	2	36	5714	2014	S	A	K	A	A	C	I	E	T	N	F	D	I	R	N	I	C
BUN14013	1	44	2411	2014	S	G	K	A	A	C	M	N	K	N	F	D	I	R	N	I	C
BUN14014	2	31	4713	2014	S	G	K	A	A	C	M	N	K	N	F	D	I	R	N	I	C
BUN14015	1	23	24236	2014	S	A	K	A	A	C	I	E	T	Y	Y	D	I	R	N	I	C
BUN14016	1	37	1538	2014	S	A	K	A	A	C	M	N	K	N	F	D	I	R	N	I	C
BUN14017	2	21	44160	2014	S	A	K	A	S	C	M	N	K	N	Y	D	N	R	N	I	C
BUN14018	2	26	331	2014	S	G	K	A	A	C	M	N	K	N	Y	D	N	C	N	I	C
BUN14019	1	6	642	2014	S	G	K	A	A	C	M	N	K	Y	Y	Y	N	C	N	I	C
BUN14020	1	54	6400	2014	F	G	K	A	A	C	M	N	K	N	F	D	N	C	N	I	C
BUN14021	2	13	1280	2014	.	.	.	.	.	.	.	.	.	.	.	.	.	.	.	.	C
BUN14022	2	27	1545	2014	S	A	K	A	A	C	M	N	K	N	F	D	N	C	N	I	C
BUN14023	2	27	574	2014	S	G	K	A	A	C	M	N	K	N	F	D	I	R	N	I	C
BUN14024	1	50	1265	2014	S	G	K	A	A	C	M	N	K	N	F	D	N	C	S	I	C
BUN14025	1	35	14373	2014	S	G	K	A	A	C	M	N	K	N	F	D	I	R	N	I	C
BUN14026	1	21	19142	2014	.	.	.	.	.	C	I	E	T	.	.	.	.	.	.	.	C
BUN14027	2	5	2592	2014	F	G	K	A	A	C	M	N	K	Y	F	D	.	.	N	I	C
BUN14028	2	34	133714	2014	F	G	K	A	A	C	I	E	T	Y	F	D	I	R	N	I	C
BUN14029	1	47	9720	2014	S	A	K	A	A	C	I	E	T	Y	F	D	I	R	N	I	C
BUN14030	2	53	2560	2014	F	G	K	A	A	C	M	N	K	N	F	D	I	R	N	I	C
BUN14031	2	49	400	2014	S	G	K	A	S	.	.	.	.	Y	F	D	.	.	.	.	C
BUN14032	1	25	123	2014	S	G	K	A	A	.	.	.	.	N	F	D	.	.	.	.	C
BUN14033	1	8	1284	2014	S	A	K	A	S	C	I	E	T	.	.	.	I	R	N	I	.
BUN14034	2	13	51925	2014	S	A	K	A	A	C	M	N	K	N	F	D	I	R	N	I	C
BUN14035	1	7	222	2014	S	G	K	A	S	.	.	.	.	Y	F	D	.	.	.	.	.
BUN14036	1	6	459	2014	S	G	K	G	S	C	I	E	T	Y	Y	D	N	C	S	I	.
BUN14037	2	9	41692	2014	.	.	.	.	.	C	M	N	K	.	.	.	N	C	S	I	C
BUN14038	1	20	393	2014	S	A	K	A	A	C	I	E	T	Y	Y	D	.	.	.	.	.
BUN14039	2	4	144	2014	S	G	K	A	S	.	.	.	.	Y	.	D	N	C	N	I	C
BUN14040	2	23	7051	2014	S	G	K	A	A	.	.	.	.	N	.	D	I	R	N	I	C
YUN14001	1	51	12577	2014	S	G	K	A	A	C	M	N	K	N	F	D	I	R	N	I	C
YUN14002	1	23	4847	2014	S	G	K	A	A	C	M	N	K	N	Y	D	N	C	S	I	C
YUN14003	1	16	8471	2014	F	G	K	A	A	C	M	N	K	N	Y	D	I	R	N	I	C
YUN14004	1	27	1320	2014	S	G	K	A	A	C	M	N	K	N	Y	D	I	R	N	I	C
YUN14005	2	26	1855	2014	S	A	K	A	A	C	M	N	K	N	F	D	N	C	S	I	C
YUN14006	1	16	3065	2014	S	A	K	A	A	C	M	N	K	N	F	D	I	R	N	I	C
YUN14007	1	24	14266	2014	S	A	K	A	A	C	M	N	K	N	F	D	I	R	N	I	C
YUN14008	1	16	45280	2014	S	A	K	A	S	C	M	N	K	N	F	D	N	C	N	I	C
YUN14009	2	13	1867	2014	S	A	K	A	A	C	.	.	.	N	Y	D	N	C	N	I	C
YUN14010	1	37	928	2014	S	A	K	A	A	C	M	N	K	N	F	D	N	C	N	I	C
YUN14011	1	48	13113	2014	S	A	K	A	A	C	I	E	T	N	Y	D	N	C	N	I	C
YUN14012	2	12	10158	2014	S	G	K	A	A	C	M	N	K	N	F	D	I	R	N	I	C
YUN14013	1	59	3412	2014	S	G	K	A	A	C	M	N	K	N	F	D	I	R	N	I	C
YUN14014	2	25	1515	2014	S	A	K	A	A	C	M	N	K	N	F	D	N	C	S	I	C
YUN14015	2	52	18615	2014	S	A	K	A	A	C	M	N	K	N	F	D	I	R	N	I	C
YUN14016	1	56	5632	2014	S	A	K	A	A	C	M	N	K	N	F	D	N	C	N	I	C
YUN14017	1	24	8466	2014	S	A	K	A	A	C	M	N	K	N	F	D	I	R	N	I	C
YUN14018	2	37	7137	2014	S	A	K	A	A	C	M	N	K	N	Y	D	N	C	N	I	C
YUN14019	2	43	447	2014	S	A	K	A	A	C	M	N	K	N	Y	D	N	C	N	I	C
YUN14020	1	42	23623	2014	S	G	K	A	A	C	M	N	K	N	F	D	N	C	N	I	C
YUN14021	2	51	14846	2014	S	A	K	A	A	C	M	N	K	N	Y	D	N	C	N	I	C
YUN14022	1	36	792	2014	S	A	K	A	A	C	M	N	K	N	F	D	N	C	N	I	C
YUN14023	1	24	588	2014	S	A	K	A	A	.	.	.	.	N	F	D	N	C	N	I	C
YUN14024	2	36	110400	2014	S	A	K	A	A	C	M	N	K	N	Y	D	I	R	N	I	C
YUN14025	2	44	618	2014	S	G	K	A	A	C	M	N	K	N	F	D	I	R	N	I	C
YUN14026	2	48	3636	2014	S	A	K	A	A	C	M	N	K	.	.	.	N	C	N	I	C
YUN14027	2	46	582	2014	S	A	K	A	S	.	.	.	.	.	.	.	.	.	.	.	.
YUN14028	2	40	400	2014	.	.	.	.	.	C	M	N	K	N	F	D	I	R	N	I	C
YUN14029	2	7	663	2014	.	.	.	.	.	.	.	.	.	.	.	.	.	.	.	.	C
YUN14030	1	11	16077	2014	.	.	.	.	.	C	M	N	K	Y	F	D	N	C	S	I	C
YUN14031	1	35	104444	2014	S	G	K	A	A	C	M	N	K	Y	F	D	.	.	N	I	C
YUN14032	1	32	546	2014	F	G	K	A	S	.	.	.	.	N	F	D	N	C	S	I	.
YUN14033	1	16	1030	2014	S	G	K	A	S	C	I	E	T	Y	F	D	.	.	.	.	C
YUN14034	1	39	6818	2014	S	A	K	A	A	.	.	.	.	.	.	.	N	C	N	I	C
YUN14035	1	53	386	2014	.	.	.	.	.	.	.	.	.	.	.	.	N	C	S	I	.
YUN14036	2	24	17981	2014	S	G	K	A	A	C	M	N	K	N	F	D	N	R	N	I	C
YUN14037	2	45	17725	2014	S	A	K	A	A	C	M	N	K	N	F	D	.	.	.	.	C
YUN14038	2	44	1880	2014	S	A	K	A	A	C	I	E	T	N	F	D	N	C	N	I	C
YUN14039	2	48	1505	2014	S	A	K	G	A	.	.	.	.	N	Y	D	N	C	N	I	C
YUN14040	1	33	8520	2014	S	A	K	A	A	C	I	E	T	.	.	.	I	R	N	I	C
